# Supplementary material for: Development of a quantitative prediction algorithm for target organ-specific similarity of human pluripotent stem cell-derived organoids and cells
Source: Nat Commun. 2021 Jul 23;12:4492. doi: 10.1038/s41467-021-24746-w (PMC8302568; doi:10.1038/s41467-021-24746-w)
Supplement: Supplementary file 3 — Supplementary dataset 1 [file 41467_2021_24746_MOESM3_ESM.xlsx]

## Sheet: Sheet1
Supplementary Dataset 1. List of organ-GEPs (LuGEP, StGEP, HtGEP)
1.LuGEP
Symbol	Description
C2orf91	chromosome 2 open reading frame 91 [Source:HGNC Symbol;Acc:HGNC:42966]
SH2D4B	SH2 domain containing 4B [Source:HGNC Symbol;Acc:HGNC:31440]
PHEX	phosphate regulating endopeptidase homolog X-linked [Source:HGNC Symbol;Acc:HGNC:8918]
AGTR2	angiotensin II receptor type 2 [Source:HGNC Symbol;Acc:HGNC:338]
TNIP3	TNFAIP3 interacting protein 3 [Source:HGNC Symbol;Acc:HGNC:19315]
C20orf202	chromosome 20 open reading frame 202 [Source:HGNC Symbol;Acc:HGNC:37254]
ROS1	ROS proto-oncogene 1, receptor tyrosine kinase [Source:HGNC Symbol;Acc:HGNC:10261]
TP63	tumor protein p63 [Source:HGNC Symbol;Acc:HGNC:15979]
RS1	retinoschisin 1 [Source:HGNC Symbol;Acc:HGNC:10457]
LRRC18	leucine rich repeat containing 18 [Source:HGNC Symbol;Acc:HGNC:23199]
CATSPER1	cation channel sperm associated 1 [Source:HGNC Symbol;Acc:HGNC:17116]
HTR3C	5-hydroxytryptamine receptor 3C [Source:HGNC Symbol;Acc:HGNC:24003]
CLEC5A	C-type lectin domain containing 5A [Source:HGNC Symbol;Acc:HGNC:2054]
F2RL3	F2R like thrombin or trypsin receptor 3 [Source:HGNC Symbol;Acc:HGNC:3540]
CCDC102B	coiled-coil domain containing 102B [Source:HGNC Symbol;Acc:HGNC:26295]
IL18R1	interleukin 18 receptor 1 [Source:HGNC Symbol;Acc:HGNC:5988]
WNT3A	Wnt family member 3A [Source:HGNC Symbol;Acc:HGNC:15983]
TMEM41B	transmembrane protein 41B [Source:HGNC Symbol;Acc:HGNC:28948]
HMCN1	hemicentin 1 [Source:HGNC Symbol;Acc:HGNC:19194]
TAL1	TAL bHLH transcription factor 1, erythroid differentiation factor [Source:HGNC Symbol;Acc:HGNC:11556]
LRRC36	leucine rich repeat containing 36 [Source:HGNC Symbol;Acc:HGNC:25615]
NCKAP5	NCK associated protein 5 [Source:HGNC Symbol;Acc:HGNC:29847]
HGF	hepatocyte growth factor [Source:HGNC Symbol;Acc:HGNC:4893]
CD274	CD274 molecule [Source:HGNC Symbol;Acc:HGNC:17635]
LRRK2	leucine rich repeat kinase 2 [Source:HGNC Symbol;Acc:HGNC:18618]
HECW2	HECT, C2 and WW domain containing E3 ubiquitin protein ligase 2 [Source:HGNC Symbol;Acc:HGNC:29853]
PIGA	phosphatidylinositol glycan anchor biosynthesis class A [Source:HGNC Symbol;Acc:HGNC:8957]
WNT2	Wnt family member 2 [Source:HGNC Symbol;Acc:HGNC:12780]
LTK	leukocyte receptor tyrosine kinase [Source:HGNC Symbol;Acc:HGNC:6721]
GANC	glucosidase alpha, neutral C [Source:HGNC Symbol;Acc:HGNC:4139]
DRAM1	DNA damage regulated autophagy modulator 1 [Source:HGNC Symbol;Acc:HGNC:25645]
IL1RL1	interleukin 1 receptor like 1 [Source:HGNC Symbol;Acc:HGNC:5998]
TRPC6	transient receptor potential cation channel subfamily C member 6 [Source:HGNC Symbol;Acc:HGNC:12338]
KCNS3	potassium voltage-gated channel modifier subfamily S member 3 [Source:HGNC Symbol;Acc:HGNC:6302]
SHROOM4	shroom family member 4 [Source:HGNC Symbol;Acc:HGNC:29215]
OSM	oncostatin M [Source:HGNC Symbol;Acc:HGNC:8506]
CLEC1A	C-type lectin domain family 1 member A [Source:HGNC Symbol;Acc:HGNC:24355]
AQP5	aquaporin 5 [Source:HGNC Symbol;Acc:HGNC:638]
MTRR	5-methyltetrahydrofolate-homocysteine methyltransferase reductase [Source:HGNC Symbol;Acc:HGNC:7473]
THSD1	thrombospondin type 1 domain containing 1 [Source:HGNC Symbol;Acc:HGNC:17754]
RSPO4	R-spondin 4 [Source:HGNC Symbol;Acc:HGNC:16175]
CXCL3	C-X-C motif chemokine ligand 3 [Source:HGNC Symbol;Acc:HGNC:4604]
GNA13	G protein subunit alpha 13 [Source:HGNC Symbol;Acc:HGNC:4381]
INMT	indolethylamine N-methyltransferase [Source:HGNC Symbol;Acc:HGNC:6069]
STARD8	StAR related lipid transfer domain containing 8 [Source:HGNC Symbol;Acc:HGNC:19161]
PALD1	phosphatase domain containing paladin 1 [Source:HGNC Symbol;Acc:HGNC:23530]
LIMD1	LIM domains containing 1 [Source:HGNC Symbol;Acc:HGNC:6612]
RAB8B	RAB8B, member RAS oncogene family [Source:HGNC Symbol;Acc:HGNC:30273]
PLA1A	phospholipase A1 member A [Source:HGNC Symbol;Acc:HGNC:17661]
CD58	CD58 molecule [Source:HGNC Symbol;Acc:HGNC:1688]
PDPN	podoplanin [Source:HGNC Symbol;Acc:HGNC:29602]
EGFL6	EGF like domain multiple 6 [Source:HGNC Symbol;Acc:HGNC:3235]
BMPR2	bone morphogenetic protein receptor type 2 [Source:HGNC Symbol;Acc:HGNC:1078]
FPR3	formyl peptide receptor 3 [Source:HGNC Symbol;Acc:HGNC:3828]
UNC13B	unc-13 homolog B [Source:HGNC Symbol;Acc:HGNC:12566]
IDO1	indoleamine 2,3-dioxygenase 1 [Source:HGNC Symbol;Acc:HGNC:6059]
CASS4	Cas scaffold protein family member 4 [Source:HGNC Symbol;Acc:HGNC:15878]
SLCO4A1	solute carrier organic anion transporter family member 4A1 [Source:HGNC Symbol;Acc:HGNC:10953]
RTKN2	rhotekin 2 [Source:HGNC Symbol;Acc:HGNC:19364]
ANKRD29	ankyrin repeat domain 29 [Source:HGNC Symbol;Acc:HGNC:27110]
TREM1	triggering receptor expressed on myeloid cells 1 [Source:HGNC Symbol;Acc:HGNC:17760]
SLIT2	slit guidance ligand 2 [Source:HGNC Symbol;Acc:HGNC:11086]
WWC3	WWC family member 3 [Source:HGNC Symbol;Acc:HGNC:29237]
STX3	syntaxin 3 [Source:HGNC Symbol;Acc:HGNC:11438]
PTGIR	prostaglandin I2 receptor [Source:HGNC Symbol;Acc:HGNC:9602]
ABCA3	ATP binding cassette subfamily A member 3 [Source:HGNC Symbol;Acc:HGNC:33]
EFCC1	EF-hand and coiled-coil domain containing 1 [Source:HGNC Symbol;Acc:HGNC:25692]
PTPRB	protein tyrosine phosphatase receptor type B [Source:HGNC Symbol;Acc:HGNC:9665]
TMEM204	transmembrane protein 204 [Source:HGNC Symbol;Acc:HGNC:14158]
FOXJ1	forkhead box J1 [Source:HGNC Symbol;Acc:HGNC:3816]
ADAMTS8	ADAM metallopeptidase with thrombospondin type 1 motif 8 [Source:HGNC Symbol;Acc:HGNC:224]
NUMB	NUMB endocytic adaptor protein [Source:HGNC Symbol;Acc:HGNC:8060]
RBMS2	RNA binding motif single stranded interacting protein 2 [Source:HGNC Symbol;Acc:HGNC:9909]
BCL6B	BCL6B transcription repressor [Source:HGNC Symbol;Acc:HGNC:1002]
TRPV2	transient receptor potential cation channel subfamily V member 2 [Source:HGNC Symbol;Acc:HGNC:18082]
OLR1	oxidized low density lipoprotein receptor 1 [Source:HGNC Symbol;Acc:HGNC:8133]
FMO2	flavin containing dimethylaniline monoxygenase 2 [Source:HGNC Symbol;Acc:HGNC:3770]
ATP11A	ATPase phospholipid transporting 11A [Source:HGNC Symbol;Acc:HGNC:13552]
TBX4	T-box transcription factor 4 [Source:HGNC Symbol;Acc:HGNC:11603]
CPA3	carboxypeptidase A3 [Source:HGNC Symbol;Acc:HGNC:2298]
CALCRL	calcitonin receptor like receptor [Source:HGNC Symbol;Acc:HGNC:16709]
TFPI	tissue factor pathway inhibitor [Source:HGNC Symbol;Acc:HGNC:11760]
HOPX	HOP homeobox [Source:HGNC Symbol;Acc:HGNC:24961]
COX4I2	cytochrome c oxidase subunit 4I2 [Source:HGNC Symbol;Acc:HGNC:16232]
GRASP	general receptor for phosphoinositides 1 associated scaffold protein [Source:HGNC Symbol;Acc:HGNC:18707]
PLAUR	plasminogen activator, urokinase receptor [Source:HGNC Symbol;Acc:HGNC:9053]
TEK	TEK receptor tyrosine kinase [Source:HGNC Symbol;Acc:HGNC:11724]
LAMP3	lysosomal associated membrane protein 3 [Source:HGNC Symbol;Acc:HGNC:14582]
MSR1	macrophage scavenger receptor 1 [Source:HGNC Symbol;Acc:HGNC:7376]
TCF21	transcription factor 21 [Source:HGNC Symbol;Acc:HGNC:11632]
GPC3	glypican 3 [Source:HGNC Symbol;Acc:HGNC:4451]
NDNF	neuron derived neurotrophic factor [Source:HGNC Symbol;Acc:HGNC:26256]
RNF145	ring finger protein 145 [Source:HGNC Symbol;Acc:HGNC:20853]
GGTLC1	gamma-glutamyltransferase light chain 1 [Source:HGNC Symbol;Acc:HGNC:16437]
SLC6A4	solute carrier family 6 member 4 [Source:HGNC Symbol;Acc:HGNC:11050]
FGFR4	fibroblast growth factor receptor 4 [Source:HGNC Symbol;Acc:HGNC:3691]
DOCK6	dedicator of cytokinesis 6 [Source:HGNC Symbol;Acc:HGNC:19189]
IL4R	interleukin 4 receptor [Source:HGNC Symbol;Acc:HGNC:6015]
SMAD6	SMAD family member 6 [Source:HGNC Symbol;Acc:HGNC:6772]
MYH10	myosin heavy chain 10 [Source:HGNC Symbol;Acc:HGNC:7568]
NKD2	NKD inhibitor of WNT signaling pathway 2 [Source:HGNC Symbol;Acc:HGNC:17046]
ECSCR	endothelial cell surface expressed chemotaxis and apoptosis regulator [Source:HGNC Symbol;Acc:HGNC:35454]
GBP4	guanylate binding protein 4 [Source:HGNC Symbol;Acc:HGNC:20480]
SLCO2A1	solute carrier organic anion transporter family member 2A1 [Source:HGNC Symbol;Acc:HGNC:10955]
SLC39A1	solute carrier family 39 member 1 [Source:HGNC Symbol;Acc:HGNC:12876]
GPRC5A	G protein-coupled receptor class C group 5 member A [Source:HGNC Symbol;Acc:HGNC:9836]
SLC39A8	solute carrier family 39 member 8 [Source:HGNC Symbol;Acc:HGNC:20862]
DENND3	DENN domain containing 3 [Source:HGNC Symbol;Acc:HGNC:29134]
CFLAR	CASP8 and FADD like apoptosis regulator [Source:HGNC Symbol;Acc:HGNC:1876]
GRK5	G protein-coupled receptor kinase 5 [Source:HGNC Symbol;Acc:HGNC:4544]
TBX2	T-box transcription factor 2 [Source:HGNC Symbol;Acc:HGNC:11597]
CD55	CD55 molecule (Cromer blood group) [Source:HGNC Symbol;Acc:HGNC:2665]
MACF1	microtubule actin crosslinking factor 1 [Source:HGNC Symbol;Acc:HGNC:13664]
ACVRL1	activin A receptor like type 1 [Source:HGNC Symbol;Acc:HGNC:175]
CDH5	cadherin 5 [Source:HGNC Symbol;Acc:HGNC:1764]
TMEM100	transmembrane protein 100 [Source:HGNC Symbol;Acc:HGNC:25607]
CXCL16	C-X-C motif chemokine ligand 16 [Source:HGNC Symbol;Acc:HGNC:16642]
LBH	LBH regulator of WNT signaling pathway [Source:HGNC Symbol;Acc:HGNC:29532]
NAPSA	napsin A aspartic peptidase [Source:HGNC Symbol;Acc:HGNC:13395]
SFTA2	surfactant associated 2 [Source:HGNC Symbol;Acc:HGNC:18386]
SFTPD	surfactant protein D [Source:HGNC Symbol;Acc:HGNC:10803]
VIPR1	vasoactive intestinal peptide receptor 1 [Source:HGNC Symbol;Acc:HGNC:12694]
SUSD2	sushi domain containing 2 [Source:HGNC Symbol;Acc:HGNC:30667]
MARCO	macrophage receptor with collagenous structure [Source:HGNC Symbol;Acc:HGNC:6895]
SLC34A2	solute carrier family 34 member 2 [Source:HGNC Symbol;Acc:HGNC:11020]
WARS1	tryptophanyl-tRNA synthetase 1 [Source:HGNC Symbol;Acc:HGNC:12729]
RAMP3	receptor activity modifying protein 3 [Source:HGNC Symbol;Acc:HGNC:9845]
SFTPA1	surfactant protein A1 [Source:HGNC Symbol;Acc:HGNC:10798]
EMP2	epithelial membrane protein 2 [Source:HGNC Symbol;Acc:HGNC:3334]
SLC9A3R2	SLC9A3 regulator 2 [Source:HGNC Symbol;Acc:HGNC:11076]
ICAM1	intercellular adhesion molecule 1 [Source:HGNC Symbol;Acc:HGNC:5344]
ACP5	acid phosphatase 5, tartrate resistant [Source:HGNC Symbol;Acc:HGNC:124]
MSN	moesin [Source:HGNC Symbol;Acc:HGNC:7373]
EPAS1	endothelial PAS domain protein 1 [Source:HGNC Symbol;Acc:HGNC:3374]
SCGB3A2	secretoglobin family 3A member 2 [Source:HGNC Symbol;Acc:HGNC:18391]
RGCC	regulator of cell cycle [Source:HGNC Symbol;Acc:HGNC:20369]
FCN3	ficolin 3 [Source:HGNC Symbol;Acc:HGNC:3625]
AGER	advanced glycosylation end-product specific receptor [Source:HGNC Symbol;Acc:HGNC:320]
SFTPB	surfactant protein B [Source:HGNC Symbol;Acc:HGNC:10801]
A2M	alpha-2-macroglobulin [Source:HGNC Symbol;Acc:HGNC:7]
SFTPA2	surfactant protein A2 [Source:HGNC Symbol;Acc:HGNC:10799]
SCGB1A1	secretoglobin family 1A member 1 [Source:HGNC Symbol;Acc:HGNC:12523]
SFTPC	surfactant protein C [Source:HGNC Symbol;Acc:HGNC:10802]
ADGRF5	adhesion G protein-coupled receptor F5 [Source:HGNC Symbol;Acc:HGNC:19030]
ADGRL2	adhesion G protein-coupled receptor L2 [Source:HGNC Symbol;Acc:HGNC:18582]
MS4A15	membrane spanning 4-domains A15 [Source:HGNC Symbol;Acc:HGNC:28573]
CEMIP2	cell migration inducing hyaluronidase 2 [Source:HGNC Symbol;Acc:HGNC:11869]
OTULINL	OTU deubiquitinase with linear linkage specificity like [Source:HGNC Symbol;Acc:HGNC:25629]
TCIM	transcriptional and immune response regulator [Source:HGNC Symbol;Acc:HGNC:1357]
2. StGEP
Symbol	Description
CHIA	chitinase acidic [Source:HGNC Symbol;Acc:HGNC:17432]
FMO5	flavin containing dimethylaniline monoxygenase 5 [Source:HGNC Symbol;Acc:HGNC:3773]
MUC1	mucin 1, cell surface associated [Source:HGNC Symbol;Acc:HGNC:7508]
MFSD4B	major facilitator superfamily domain containing 4B [Source:HGNC Symbol;Acc:HGNC:21053]
SLC26A9	solute carrier family 26 member 9 [Source:HGNC Symbol;Acc:HGNC:14469]
CTSE	cathepsin E [Source:HGNC Symbol;Acc:HGNC:2530]
ESRRG	estrogen related receptor gamma [Source:HGNC Symbol;Acc:HGNC:3474]
CAPN9	calpain 9 [Source:HGNC Symbol;Acc:HGNC:1486]
GKN2	gastrokine 2 [Source:HGNC Symbol;Acc:HGNC:24588]
GKN1	gastrokine 1 [Source:HGNC Symbol;Acc:HGNC:23217]
SLC9A4	solute carrier family 9 member A4 [Source:HGNC Symbol;Acc:HGNC:11077]
GPR155	G protein-coupled receptor 155 [Source:HGNC Symbol;Acc:HGNC:22951]
DUSP19	dual specificity phosphatase 19 [Source:HGNC Symbol;Acc:HGNC:18894]
GHRL	ghrelin and obestatin prepropeptide [Source:HGNC Symbol;Acc:HGNC:18129]
CLDN18	claudin 18 [Source:HGNC Symbol;Acc:HGNC:2039]
A4GNT	alpha-1,4-N-acetylglucosaminyltransferase [Source:HGNC Symbol;Acc:HGNC:17968]
ARL14	ADP ribosylation factor like GTPase 14 [Source:HGNC Symbol;Acc:HGNC:22974]
CCKAR	cholecystokinin A receptor [Source:HGNC Symbol;Acc:HGNC:1570]
ANXA10	annexin A10 [Source:HGNC Symbol;Acc:HGNC:534]
TMEM161B	transmembrane protein 161B [Source:HGNC Symbol;Acc:HGNC:28483]
CYSTM1	cysteine rich transmembrane module containing 1 [Source:HGNC Symbol;Acc:HGNC:30239]
FOXP4	forkhead box P4 [Source:HGNC Symbol;Acc:HGNC:20842]
PGC	progastricsin [Source:HGNC Symbol;Acc:HGNC:8890]
BEND3	BEN domain containing 3 [Source:HGNC Symbol;Acc:HGNC:23040]
GPER1	G protein-coupled estrogen receptor 1 [Source:HGNC Symbol;Acc:HGNC:4485]
TRIM74	tripartite motif containing 74 [Source:HGNC Symbol;Acc:HGNC:17453]
TRIM50	tripartite motif containing 50 [Source:HGNC Symbol;Acc:HGNC:19017]
TRIM73	tripartite motif containing 73 [Source:HGNC Symbol;Acc:HGNC:18162]
BAIAP2L1	BAR/IMD domain containing adaptor protein 2 like 1 [Source:HGNC Symbol;Acc:HGNC:21649]
FBXL13	F-box and leucine rich repeat protein 13 [Source:HGNC Symbol;Acc:HGNC:21658]
AKR1B10	aldo-keto reductase family 1 member B10 [Source:HGNC Symbol;Acc:HGNC:382]
SLC4A2	solute carrier family 4 member 2 [Source:HGNC Symbol;Acc:HGNC:11028]
FER1L6	fer-1 like family member 6 [Source:HGNC Symbol;Acc:HGNC:28065]
TSTA3	tissue specific transplantation antigen P35B [Source:HGNC Symbol;Acc:HGNC:12390]
CA9	carbonic anhydrase 9 [Source:HGNC Symbol;Acc:HGNC:1383]
ALDH1A1	aldehyde dehydrogenase 1 family member A1 [Source:HGNC Symbol;Acc:HGNC:402]
C9orf152	chromosome 9 open reading frame 152 [Source:HGNC Symbol;Acc:HGNC:31455]
GBGT1	globoside alpha-1,3-N-acetylgalactosaminyltransferase 1 (FORS blood group) [Source:HGNC Symbol;Acc:HGNC:20460]
LIPF	lipase F, gastric type [Source:HGNC Symbol;Acc:HGNC:6622]
ANKRD22	ankyrin repeat domain 22 [Source:HGNC Symbol;Acc:HGNC:28321]
VWA2	von Willebrand factor A domain containing 2 [Source:HGNC Symbol;Acc:HGNC:24709]
MUC6	mucin 6, oligomeric mucus/gel-forming [Source:HGNC Symbol;Acc:HGNC:7517]
CCKBR	cholecystokinin B receptor [Source:HGNC Symbol;Acc:HGNC:1571]
CBLIF	cobalamin binding intrinsic factor [Source:HGNC Symbol;Acc:HGNC:4268]
PGA3	pepsinogen A3 [Source:HGNC Symbol;Acc:HGNC:8885]
PGA4	pepsinogen A4 [Source:HGNC Symbol;Acc:HGNC:8886]
PGA5	pepsinogen A5 [Source:HGNC Symbol;Acc:HGNC:8887]
VSIG2	V-set and immunoglobulin domain containing 2 [Source:HGNC Symbol;Acc:HGNC:17149]
B4GALNT3	beta-1,4-N-acetyl-galactosaminyltransferase 3 [Source:HGNC Symbol;Acc:HGNC:24137]
PIK3C2G	phosphatidylinositol-4-phosphate 3-kinase catalytic subunit type 2 gamma [Source:HGNC Symbol;Acc:HGNC:8973]
RFLNA	refilin A [Source:HGNC Symbol;Acc:HGNC:27051]
TUBA3C	tubulin alpha 3c [Source:HGNC Symbol;Acc:HGNC:12408]
MLNR	motilin receptor [Source:HGNC Symbol;Acc:HGNC:4495]
ATP4B	ATPase H+/K+ transporting subunit beta [Source:HGNC Symbol;Acc:HGNC:820]
PDILT	protein disulfide isomerase like, testis expressed [Source:HGNC Symbol;Acc:HGNC:27338]
CNTD1	cyclin N-terminal domain containing 1 [Source:HGNC Symbol;Acc:HGNC:26847]
XYLT2	xylosyltransferase 2 [Source:HGNC Symbol;Acc:HGNC:15517]
GPRC5C	G protein-coupled receptor class C group 5 member C [Source:HGNC Symbol;Acc:HGNC:13309]
SLC5A5	solute carrier family 5 member 5 [Source:HGNC Symbol;Acc:HGNC:11040]
ATP4A	ATPase H+/K+ transporting subunit alpha [Source:HGNC Symbol;Acc:HGNC:819]
CYP2S1	cytochrome P450 family 2 subfamily S member 1 [Source:HGNC Symbol;Acc:HGNC:15654]
CXCL17	C-X-C motif chemokine ligand 17 [Source:HGNC Symbol;Acc:HGNC:19232]
EPN1	epsin 1 [Source:HGNC Symbol;Acc:HGNC:21604]
ACSS1	acyl-CoA synthetase short chain family member 1 [Source:HGNC Symbol;Acc:HGNC:16091]
ADA	adenosine deaminase [Source:HGNC Symbol;Acc:HGNC:186]
KCNE2	potassium voltage-gated channel subfamily E regulatory subunit 2 [Source:HGNC Symbol;Acc:HGNC:6242]
CLIC6	chloride intracellular channel 6 [Source:HGNC Symbol;Acc:HGNC:2065]
TFF2	trefoil factor 2 [Source:HGNC Symbol;Acc:HGNC:11756]
TFF1	trefoil factor 1 [Source:HGNC Symbol;Acc:HGNC:11755]
CDC42EP1	CDC42 effector protein 1 [Source:HGNC Symbol;Acc:HGNC:17014]
VSIG1	V-set and immunoglobulin domain containing 1 [Source:HGNC Symbol;Acc:HGNC:28675]
BARX1	BARX homeobox 1 [Source:HGNC Symbol;Acc:HGNC:955]
CAPN8	calpain 8 [Source:HGNC Symbol;Acc:HGNC:1485]
3. HtGEP
Symbol	Description
ACTC1	actin alpha cardiac muscle 1 [Source:HGNC Symbol;Acc:HGNC:143]
ADPRHL1	ADP-ribosylhydrolase like 1 [Source:HGNC Symbol;Acc:HGNC:21303]
ALPK2	alpha kinase 2 [Source:HGNC Symbol;Acc:HGNC:20565]
ANKRD1	ankyrin repeat domain 1 [Source:HGNC Symbol;Acc:HGNC:15819]
ASB18	ankyrin repeat and SOCS box containing 18 [Source:HGNC Symbol;Acc:HGNC:19770]
ATP5F1A	ATP synthase F1 subunit alpha [Source:HGNC Symbol;Acc:HGNC:823]
ATP5F1B	ATP synthase F1 subunit beta [Source:HGNC Symbol;Acc:HGNC:830]
ATP5MC1	ATP synthase membrane subunit c locus 1 [Source:HGNC Symbol;Acc:HGNC:841]
ATP5MC3	ATP synthase membrane subunit c locus 3 [Source:HGNC Symbol;Acc:HGNC:843]
ATP5MD	ATP synthase membrane subunit DAPIT [Source:HGNC Symbol;Acc:HGNC:30889]
ATP5ME	ATP synthase membrane subunit e [Source:HGNC Symbol;Acc:HGNC:846]
ATP5MF	ATP synthase membrane subunit f [Source:HGNC Symbol;Acc:HGNC:848]
ATP5PD	ATP synthase peripheral stalk subunit d [Source:HGNC Symbol;Acc:HGNC:845]
ATP5PF	ATP synthase peripheral stalk subunit F6 [Source:HGNC Symbol;Acc:HGNC:847]
ATP5PO	ATP synthase peripheral stalk subunit OSCP [Source:HGNC Symbol;Acc:HGNC:850]
BHMG1	basic helix-loop-helix and HMG-box containing 1 [Source:HGNC Symbol;Acc:HGNC:44318]
BMP10	bone morphogenetic protein 10 [Source:HGNC Symbol;Acc:HGNC:20869]
C14orf180	chromosome 14 open reading frame 180 [Source:HGNC Symbol;Acc:HGNC:33795]
C1orf105	chromosome 1 open reading frame 105 [Source:HGNC Symbol;Acc:HGNC:29591]
CASQ2	calsequestrin 2 [Source:HGNC Symbol;Acc:HGNC:1513]
CCDC141	coiled-coil domain containing 141 [Source:HGNC Symbol;Acc:HGNC:26821]
CHCHD10	coiled-coil-helix-coiled-coil-helix domain containing 10 [Source:HGNC Symbol;Acc:HGNC:15559]
CKMT2	creatine kinase, mitochondrial 2 [Source:HGNC Symbol;Acc:HGNC:1996]
CLGN	calmegin [Source:HGNC Symbol;Acc:HGNC:2060]
CMC4	C-X9-C motif containing 4 [Source:HGNC Symbol;Acc:HGNC:35428]
CORIN	corin, serine peptidase [Source:HGNC Symbol;Acc:HGNC:19012]
COX6B1	cytochrome c oxidase subunit 6B1 [Source:HGNC Symbol;Acc:HGNC:2280]
COX6C	cytochrome c oxidase subunit 6C [Source:HGNC Symbol;Acc:HGNC:2285]
COX7B	cytochrome c oxidase subunit 7B [Source:HGNC Symbol;Acc:HGNC:2291]
COX7C	cytochrome c oxidase subunit 7C [Source:HGNC Symbol;Acc:HGNC:2292]
CPT1B	carnitine palmitoyltransferase 1B [Source:HGNC Symbol;Acc:HGNC:2329]
CRIP2	cysteine rich protein 2 [Source:HGNC Symbol;Acc:HGNC:2361]
CRYAB	crystallin alpha B [Source:HGNC Symbol;Acc:HGNC:2389]
CSRP3	cysteine and glycine rich protein 3 [Source:HGNC Symbol;Acc:HGNC:2472]
CYCS	cytochrome c, somatic [Source:HGNC Symbol;Acc:HGNC:19986]
DAND5	DAN domain BMP antagonist family member 5 [Source:HGNC Symbol;Acc:HGNC:26780]
ECSIT	ECSIT signaling integrator [Source:HGNC Symbol;Acc:HGNC:29548]
EIF1B	eukaryotic translation initiation factor 1B [Source:HGNC Symbol;Acc:HGNC:30792]
EXOG	exo/endonuclease G [Source:HGNC Symbol;Acc:HGNC:3347]
FABP3	fatty acid binding protein 3 [Source:HGNC Symbol;Acc:HGNC:3557]
FAM155B	family with sequence similarity 155 member B [Source:HGNC Symbol;Acc:HGNC:30701]
FAM210A	family with sequence similarity 210 member A [Source:HGNC Symbol;Acc:HGNC:28346]
FHOD3	formin homology 2 domain containing 3 [Source:HGNC Symbol;Acc:HGNC:26178]
FITM2	fat storage inducing transmembrane protein 2 [Source:HGNC Symbol;Acc:HGNC:16135]
GCOM1	GRINL1A complex locus 1 [Source:HGNC Symbol;Acc:HGNC:26424]
GJA3	gap junction protein alpha 3 [Source:HGNC Symbol;Acc:HGNC:4277]
HACD1	3-hydroxyacyl-CoA dehydratase 1 [Source:HGNC Symbol;Acc:HGNC:9639]
HCN4	hyperpolarization activated cyclic nucleotide gated potassium channel 4 [Source:HGNC Symbol;Acc:HGNC:16882]
HRC	histidine rich calcium binding protein [Source:HGNC Symbol;Acc:HGNC:5178]
HSPB2	heat shock protein family B (small) member 2 [Source:HGNC Symbol;Acc:HGNC:5247]
HSPB3	heat shock protein family B (small) member 3 [Source:HGNC Symbol;Acc:HGNC:5248]
HSPB7	heat shock protein family B (small) member 7 [Source:HGNC Symbol;Acc:HGNC:5249]
IDH3A	isocitrate dehydrogenase (NAD(+)) 3 catalytic subunit alpha [Source:HGNC Symbol;Acc:HGNC:5384]
IGSF5	immunoglobulin superfamily member 5 [Source:HGNC Symbol;Acc:HGNC:5952]
ITGB1BP2	integrin subunit beta 1 binding protein 2 [Source:HGNC Symbol;Acc:HGNC:6154]
KLHL31	kelch like family member 31 [Source:HGNC Symbol;Acc:HGNC:21353]
KLHL7	kelch like family member 7 [Source:HGNC Symbol;Acc:HGNC:15646]
LRRC10	leucine rich repeat containing 10 [Source:HGNC Symbol;Acc:HGNC:20264]
LSMEM2	leucine rich single-pass membrane protein 2 [Source:HGNC Symbol;Acc:HGNC:26781]
MDH1	malate dehydrogenase 1 [Source:HGNC Symbol;Acc:HGNC:6970]
MFN2	mitofusin 2 [Source:HGNC Symbol;Acc:HGNC:16877]
MGST3	microsomal glutathione S-transferase 3 [Source:HGNC Symbol;Acc:HGNC:7064]
MLF1	myeloid leukemia factor 1 [Source:HGNC Symbol;Acc:HGNC:7125]
MLYCD	malonyl-CoA decarboxylase [Source:HGNC Symbol;Acc:HGNC:7150]
MRPS36	mitochondrial ribosomal protein S36 [Source:HGNC Symbol;Acc:HGNC:16631]
MSRB2	methionine sulfoxide reductase B2 [Source:HGNC Symbol;Acc:HGNC:17061]
MTUS2	microtubule associated scaffold protein 2 [Source:HGNC Symbol;Acc:HGNC:20595]
MYBPC3	myosin binding protein C, cardiac [Source:HGNC Symbol;Acc:HGNC:7551]
MYBPHL	myosin binding protein H like [Source:HGNC Symbol;Acc:HGNC:30434]
MYH6	myosin heavy chain 6 [Source:HGNC Symbol;Acc:HGNC:7576]
MYH7B	myosin heavy chain 7B [Source:HGNC Symbol;Acc:HGNC:15906]
MYL3	myosin light chain 3 [Source:HGNC Symbol;Acc:HGNC:7584]
MYL4	myosin light chain 4 [Source:HGNC Symbol;Acc:HGNC:7585]
MYL7	myosin light chain 7 [Source:HGNC Symbol;Acc:HGNC:21719]
MYLK3	myosin light chain kinase 3 [Source:HGNC Symbol;Acc:HGNC:29826]
MYOZ2	myozenin 2 [Source:HGNC Symbol;Acc:HGNC:1330]
MYZAP	myocardial zonula adherens protein [Source:HGNC Symbol;Acc:HGNC:43444]
NDUFA1	NADH:ubiquinone oxidoreductase subunit A1 [Source:HGNC Symbol;Acc:HGNC:7683]
NDUFA12	NADH:ubiquinone oxidoreductase subunit A12 [Source:HGNC Symbol;Acc:HGNC:23987]
NDUFA13	NADH:ubiquinone oxidoreductase subunit A13 [Source:HGNC Symbol;Acc:HGNC:17194]
NDUFA4	NDUFA4 mitochondrial complex associated [Source:HGNC Symbol;Acc:HGNC:7687]
NDUFA6	NADH:ubiquinone oxidoreductase subunit A6 [Source:HGNC Symbol;Acc:HGNC:7690]
NDUFA8	NADH:ubiquinone oxidoreductase subunit A8 [Source:HGNC Symbol;Acc:HGNC:7692]
NDUFAB1	NADH:ubiquinone oxidoreductase subunit AB1 [Source:HGNC Symbol;Acc:HGNC:7694]
NDUFB1	NADH:ubiquinone oxidoreductase subunit B1 [Source:HGNC Symbol;Acc:HGNC:7695]
NDUFB3	NADH:ubiquinone oxidoreductase subunit B3 [Source:HGNC Symbol;Acc:HGNC:7698]
NDUFB5	NADH:ubiquinone oxidoreductase subunit B5 [Source:HGNC Symbol;Acc:HGNC:7700]
NDUFB6	NADH:ubiquinone oxidoreductase subunit B6 [Source:HGNC Symbol;Acc:HGNC:7701]
NDUFC1	NADH:ubiquinone oxidoreductase subunit C1 [Source:HGNC Symbol;Acc:HGNC:7705]
NDUFS5	NADH:ubiquinone oxidoreductase subunit S5 [Source:HGNC Symbol;Acc:HGNC:7712]
NDUFS6	NADH:ubiquinone oxidoreductase subunit S6 [Source:HGNC Symbol;Acc:HGNC:7713]
NEBL	nebulette [Source:HGNC Symbol;Acc:HGNC:16932]
NKX2-5	NK2 homeobox 5 [Source:HGNC Symbol;Acc:HGNC:2488]
NMRK2	nicotinamide riboside kinase 2 [Source:HGNC Symbol;Acc:HGNC:17871]
NPPA	natriuretic peptide A [Source:HGNC Symbol;Acc:HGNC:7939]
NPPB	natriuretic peptide B [Source:HGNC Symbol;Acc:HGNC:7940]
NRTN	neurturin [Source:HGNC Symbol;Acc:HGNC:8007]
OPN5	opsin 5 [Source:HGNC Symbol;Acc:HGNC:19992]
P2RX3	purinergic receptor P2X 3 [Source:HGNC Symbol;Acc:HGNC:8534]
PAM	peptidylglycine alpha-amidating monooxygenase [Source:HGNC Symbol;Acc:HGNC:8596]
PDHA1	pyruvate dehydrogenase E1 alpha 1 subunit [Source:HGNC Symbol;Acc:HGNC:8806]
PKP2	plakophilin 2 [Source:HGNC Symbol;Acc:HGNC:9024]
PLN	phospholamban [Source:HGNC Symbol;Acc:HGNC:9080]
POPDC2	popeye domain containing 2 [Source:HGNC Symbol;Acc:HGNC:17648]
PRSS42P	serine protease 42, pseudogene [Source:HGNC Symbol;Acc:HGNC:30716]
PTDSS1	phosphatidylserine synthase 1 [Source:HGNC Symbol;Acc:HGNC:9587]
PXDNL	peroxidasin like [Source:HGNC Symbol;Acc:HGNC:26359]
RBM20	RNA binding motif protein 20 [Source:HGNC Symbol;Acc:HGNC:27424]
REC114	REC114 meiotic recombination protein [Source:HGNC Symbol;Acc:HGNC:25065]
RILPL1	Rab interacting lysosomal protein like 1 [Source:HGNC Symbol;Acc:HGNC:26814]
RYR2	ryanodine receptor 2 [Source:HGNC Symbol;Acc:HGNC:10484]
S100A1	S100 calcium binding protein A1 [Source:HGNC Symbol;Acc:HGNC:10486]
SBK2	SH3 domain binding kinase family member 2 [Source:HGNC Symbol;Acc:HGNC:34416]
SBK3	SH3 domain binding kinase family member 3 [Source:HGNC Symbol;Acc:HGNC:44121]
SCN10A	sodium voltage-gated channel alpha subunit 10 [Source:HGNC Symbol;Acc:HGNC:10582]
SCN5A	sodium voltage-gated channel alpha subunit 5 [Source:HGNC Symbol;Acc:HGNC:10593]
SDHA	succinate dehydrogenase complex flavoprotein subunit A [Source:HGNC Symbol;Acc:HGNC:10680]
SLC25A4	solute carrier family 25 member 4 [Source:HGNC Symbol;Acc:HGNC:10990]
SLC41A1	solute carrier family 41 member 1 [Source:HGNC Symbol;Acc:HGNC:19429]
SLC8A1	solute carrier family 8 member A1 [Source:HGNC Symbol;Acc:HGNC:11068]
SMCO1	single-pass membrane protein with coiled-coil domains 1 [Source:HGNC Symbol;Acc:HGNC:27407]
SMIM30	small integral membrane protein 30 [Source:HGNC Symbol;Acc:HGNC:48953]
SPTY2D1OS	SPTY2D1 opposite strand [Source:HGNC Symbol;Acc:HGNC:44122]
TBX5	T-box transcription factor 5 [Source:HGNC Symbol;Acc:HGNC:11604]
TCF24	transcription factor 24 [Source:HGNC Symbol;Acc:HGNC:32275]
TECRL	trans-2,3-enoyl-CoA reductase like [Source:HGNC Symbol;Acc:HGNC:27365]
TENM2	teneurin transmembrane protein 2 [Source:HGNC Symbol;Acc:HGNC:29943]
TIMM21	translocase of inner mitochondrial membrane 21 [Source:HGNC Symbol;Acc:HGNC:25010]
TIMMDC1	translocase of inner mitochondrial membrane domain containing 1 [Source:HGNC Symbol;Acc:HGNC:1321]
TKTL1	transketolase like 1 [Source:HGNC Symbol;Acc:HGNC:11835]
TMEM126A	transmembrane protein 126A [Source:HGNC Symbol;Acc:HGNC:25382]
TMEM182	transmembrane protein 182 [Source:HGNC Symbol;Acc:HGNC:26391]
TNNI3	troponin I3, cardiac type [Source:HGNC Symbol;Acc:HGNC:11947]
TNNI3K	TNNI3 interacting kinase [Source:HGNC Symbol;Acc:HGNC:19661]
TNNT2	troponin T2, cardiac type [Source:HGNC Symbol;Acc:HGNC:11949]
TPM1	tropomyosin 1 [Source:HGNC Symbol;Acc:HGNC:12010]
TRIM55	tripartite motif containing 55 [Source:HGNC Symbol;Acc:HGNC:14215]
TUBA3D	tubulin alpha 3d [Source:HGNC Symbol;Acc:HGNC:24071]
TUBA3E	tubulin alpha 3e [Source:HGNC Symbol;Acc:HGNC:20765]
UQCC2	ubiquinol-cytochrome c reductase complex assembly factor 2 [Source:HGNC Symbol;Acc:HGNC:21237]
UQCR11	ubiquinol-cytochrome c reductase, complex III subunit XI [Source:HGNC Symbol;Acc:HGNC:30862]
UQCRB	ubiquinol-cytochrome c reductase binding protein [Source:HGNC Symbol;Acc:HGNC:12582]
UQCRH	ubiquinol-cytochrome c reductase hinge protein [Source:HGNC Symbol;Acc:HGNC:12590]
UQCRHL	ubiquinol-cytochrome c reductase hinge protein like [Source:HGNC Symbol;Acc:HGNC:51714]
XIRP1	xin actin binding repeat containing 1 [Source:HGNC Symbol;Acc:HGNC:14301]
ACTN2	actinin alpha 2 [Source:HGNC Symbol;Acc:HGNC:164]
HAND1	heart and neural crest derivatives expressed 1 [Source:HGNC Symbol;Acc:HGNC:4807]
HAND2	heart and neural crest derivatives expressed 2 [Source:HGNC Symbol;Acc:HGNC:4808]
