# Supplementary material for: Development of a quantitative prediction algorithm for target organ-specific similarity of human pluripotent stem cell-derived organoids and cells
Source: Nat Commun. 2021 Jul 23;12:4492. doi: 10.1038/s41467-021-24746-w (PMC8302568; doi:10.1038/s41467-021-24746-w)
Supplement: Supplementary file 5 — Source Data [file 41467_2021_24746_MOESM5_ESM.xlsx]

## Sheet: Fig S1b
Fig S1b		0	4	21	56				0	4	21	56
	NANOG	1.11513	0.460676	0.006068	0.006601			FOXJ1	1.102	5.53911	3.33754	4.27868
		0.924833	0.420863	0.00776	0.009118				0.974079	4.84585	2.78726	5.92162
		0.969641	0.359519	0.007792	0.009313				0.931592	5.18358	3.02599	5.40521
		0	4	21	56				0	4	21	56
	GATA4	0.90235	7755.29	11.7265	1.51217			SCGB1A1	1.38342	1.61341	5.36087	13.071
		1.14689	10024	12.8418	1.19003				1.42719	1.2846	6.70654	9.68497
		0.966278	7855.21	12.5438	0.931144				0.770287	1.53652	5.25908	9.66342
		0	4	21	56				0	4	21	56
	SOX17	0.97861	1259.22	108.783	0.43672			SFTA3	1.01578	4.46846	235.721	256.719
		1.21334	1239.41	109.691	0.417944				0.867067	2.89394	299.554	391.97
		0.842188	1248.71	112.624	0.538959				1.1354	2.55978	244.445	486.315
		0	4	21	56				0	4	21	56
	SOX2	1.06698	0.0707	0.539089	0.403666			SFTPA1	1.13625	0.187003	0.735588	37.8695
		0.789493	0.062303	0.418306	0.357725				0.935016	0.146174	0.619911	44.2832
		1.14192	0.057443	0.316073	0.290649				0.941255	0.152148	0.472795	35.5428
		0	4	21	56				0	4	21	56
	NKX2.1	0.926693	3.70272	14.5973	77.0805			SFTPB	1.43351	0.25268	1.11513	89.6224
		0.960603	3.08459	15.7199	77.8277				0.855985	0.228425	1.15125	91.9745
		1.12336	3.64517	13.6964	71.1				0.814957	0.291576	1.14857	96.8095
		0	4	21	56				0	4	21	56
	SOX9	0.996652	8.55287	6.41779	64.3721			LYZ	0.936268	5.89424	24.1375	240.063
		1.06925	12.4173	6.99822	57.5606				1.06807	5.43792	19.1049	211.357
		1.16885	7.07529	7.20358	40.7488				0.987649	3.74345	18.9851	242.436
Figure S3b		hESC	DE	PF	GO	Stomach			hESC	DE	PF	GO	Stomach
	SOX2	1.1648	1.58935	2.78657	2.95179	2.37263		MUC5AC	1.05792	1.64579	0.942893	43.3856	54.9585
		0.912498	1.69423	2.51877	2.54652	2.20519			1.00246	1.53907	1.01521	41.8357	56.0992
		0.922699	1.59828	3.02888	3.3715	2.32456			0.939614	1.4794	1.06853	43.9971	57.1198
		hESC	DE	PF	GO	Stomach			hESC	DE	PF	GO	Stomach
	PDX1	1.01079	1.0945	1.7442	3.19171	6.14217		TFF1	1.24694	1.51957	1.06974	2.34253	2.5583
		0.989076	1.17594	1.59348	2.62462	6.02404			0.948154	1.46233	0.7319	2.23775	2.59082
		1.00013	1.2743	1.77084	2.8225	6.35014			0.804903	1.77902	0.559575	2.5193	3.04858
		hESC	DE	PF	GO	Stomach			hESC	DE	PF	GO	Stomach
	HNF6	2.1009	6.4808	18.5675	13.1071	15.3791		GKN1	1.03216	1.3197	0.724257	2.88271	8.47281
		0.447052	3.15968	12.2851	15.6495	14.8347			1.0198	1.05399	0.732457	1.92621	8.28767
		0.45205	6.84797	11.8852	14.6508	15.6377			0.948047	1.10144	0.8049	3.81894	7.74723
		hESC	DE	PF	GO	Stomach			hESC	DE	PF	GO	Stomach
	HNF1b	1.23735	1.13163	1.02316	3.25243	6.80096		GHRL	1.00258	1.66426	0.723808	1.00226	3.93526
		0.876426	1.04121	0.632199	2.52251	6.16199			1.00969	1.76766	0.764548	4.32793	3.45774
		0.886223	1.1283	0.702566	2.7127	6.54073			0.987729	1.90643	0.702446	3.68214	7.28984
		hESC	DE	PF	GO	Stomach			hESC	DE	PF	GO	Stomach
	MUC6	1.07617	0.936628	0.80705	4.41417	170.613		SST	1.04547	1.23794	0.866889	2.40691	2.43955
		1.0838	1.01497	0.852476	4.44616	179.813			1.05288	1.34149	0.915683	2.42436	2.5711
		0.840032	0.931685	0.714641	3.73933	178.315			0.901648	1.45179	0.968455	2.42017	2.53486
		hESC	DE	PF	GO	Stomach			hESC	DE	PF	GO	Stomach
	TFF2	0.907469	2.01676	0.609419	2.72908	5.5553		GAST	1.03903	1.24429	1.0801	4.26661	16.5045
		0.9139	1.91579	0.643721	3.78118	4.36125			1.04639	1.34837	1.40461	4.29754	17.3945
		1.17863	2.04089	0.693514	2.59549	4.59734			0.914576	1.28051	0.883252	3.83413	17.8011
		hESC	DE	PF	GO	Stomach
	SOX9	0.991825	3.39804	3.2469	14.638	21.53
		0.998854	3.94657	3.42966	14.7441	22.691
		1.00932	3.73859	3.79558	13.4257	23.7047
Figure S5		hESC	Control CM	CM+BMP4	hHEART				hESC	Control CM	CM+BMP4	hHEART
	HAND2	1.40417	32833.5	10664.9	3976.73			MYL2	1.10857	1.33245	101864	696660
		0.235274	31465.1	9157.97	4405.05				0.2698	1.12177	100175	755660
		1.36086	32000.6	9114.34	4122.33				1.62101	2.33921	97111.6	779303
		hESC	Control CM	CM+BMP4	hHEART				hESC	Control CM	CM+BMP4	hHEART
	GATA4	1.05699	1.67138	9.2205	3.26692			MYH7	0.75628	54.6783	65697.5	181746
		0.970125	1.4223	9.85393	3.26996				0.915894	50.4233	58570.1	181095
		0.972887	1.47073	8.89426	3.45353				1.32784	51.5213	55607.2	188119
		hESC	Control CM	CM+BMP4	hHEART				hESC	Control CM	CM+BMP4	hHEART
	NKX2.5	0.899233	1.34967	501.945	144.846			MYL7	1.0965	0.459602	2318.6	277.857
		0.980189	1.41749	456.918	145.593				0.874072	0.467244	2104.5	281.048
		1.12058	1.40008	440.69	154.726				1.02943	0.447678	2090.36	290.507
		hESC	Control CM	CM+BMP4	hHEART				hESC	Control CM	CM+BMP4	hHEART
	cTnT	1.01924	8.49011	615.278	776.082			MYH6	1.20975	2.76861	16928	21491.1
		1.1065	8.43541	554.597	788.686				0.96167	1.31982	17023.2	21647.7
		0.874264	8.96248	513.472	831.426				0.828443	1.364	16414.7	22018.7
Fig S6b		PSC	AGO	FGO #1	FGO #2	Stomach			hESC	DE	PF	GO	Stomach
	SOX9	0.985422	12.7505	18.5074	18.3323	8.53741		ATP4A	1.34132	0.754152	7.13445	5.38276	217.084
		1.00031	10.3792	20.402	16.7414	9.05386			0.835087	1.16637	12.7536	5.26526	379.506
		1.01427	12.0055	19.7197	14.8804	9.11683			0.82359	1.15832	11.8995	9.82531	347.64
		PSC	AGO	FGO #1	FGO #2	Stomach			hESC	DE	PF	GO	Stomach
	MUC5AC	0.88256	16.6152	21.076	24.706	152.055		ATP4B	0.951275	1.18348	4.6673	1.42007	116.135
		1.0734	16.3321	22.3006	23.9484	164.182			1.02081	0.616372	2.77885	1.4307	146.792
		1.04404	16.3434	20.8072	18.1495	165.324			1.02791	0.647744	3.19206	1.44065	115.125
		PSC	AGO	FGO #1	FGO #2	Stomach			hESC	DE	PF	GO	Stomach
	MUC6	1.04459	7.35217	4.29455	17.3324	10349.5		MIST1	0.993767	1.24042	1.91158	1.67332	2.88383
		0.970929	6.40698	3.82983	15.9072	11548.2			1.00659	1.21259	2.024	1.76952	3.26734
		0.984483	5.97792	3.80337	15.7974	11468.4			0.99964	1.20421	1.76502	1.48374	3.29007
		PSC	AGO	FGO #1	FGO #2	Stomach			hESC	DE	PF	GO	Stomach
	SST	1.01503	2.54843	2.85157	1.60662	3.47031		PGC	0.993179	0.614886	2.945	2.94853	4.09901
		0.989044	2.7171	2.90677	1.52595	3.30515			1.00689	0.731829	3.03568	2.89409	4.56607
		0.995923	2.69833	2.88669	1.51541	3.28232			0.999933	0.736406	3.0827	2.91422	4.2603
		PSC	AGO	FGO #1	FGO #2	Stomach
	GAST	0.977179	1.98921	1.09491	0.613748	82.3038
		1.01492	2.13421	1.06123	0.796474	77.8442
		1.00791	2.10899	1.0539	0.743137	78.3857
